# Supplementary material for: Diet Quality and Sleep Characteristics in Midlife: The Bogalusa Heart Study
Source: Nutrients. 2023 Apr 25;15(9):2078. doi: 10.3390/nu15092078 (PMC10180575; doi:10.3390/nu15092078)
Supplement: Supplementary file 1 [file nutrients-15-02078-s001.zip]

Archive with 1 entries (1 files):
- nutrients-2340602-supplementary.pdf
